# Supplementary material for: 3-Eth­oxy­methyl-1,4-dihydro­quinolin-4-one
Source: Acta Crystallogr Sect E Struct Rep Online. 2012 Jun 27;68(Pt 7):o2234. doi: 10.1107/S1600536812028383 (PMC3394025; doi:10.1107/S1600536812028383)
Supplement: Supplementary file 1 [file e-68-o2234-sup1.cif]

##############################################################################
#                                                                            #
# This CIF contains the data in a paper accepted for publication in          #
# Acta Crystallographica Section E. It conforms to the requirements of       #
# Notes for Authors for Acta Crystallographica Section E, and has been       #
# peer reviewed under the auspices of the IUCr Commission on Journals.       #
#                                                                            #
# Full details of the Crystallographic Information File format               #
# are given in the paper "The Crystallographic Information File (CIF):       #
# a New Standard Archive File for Crystallography" by S. R. Hall, F. H.      #
# Allen and I. D. Brown [Acta Cryst. (1991), A47, 655-685].                  #
#                                                                            #
# The current version of the core CIF dictionary is obtainable from          #
# ftp://ftp.iucr.org/pub/cif_core.dic.                                       #
#                                                                            #
# Software is freely available for graphical display of the structure(s)     #
# in this CIF. For information consult the CIF software page                 #
# http://www.iucr.org/resources/cif/software.                                #
#                                                                            #
# This file may be used for bona fide research purposes within the           #
# scientific community so long as proper attribution is given to the journal # 
# article from which it was obtained.                                        #
#                                                                            #
##############################################################################
data_global
_audit_creation_method     SHELXL97
_journal_date_recd_electronic     2012-06-21
_journal_date_accepted     2012-06-22
_journal_name_full     'Acta Crystallographica, Section E'
_journal_year     2012
_journal_volume     68
_journal_issue      7
_journal_page_first     o2234
_journal_page_last     o2234
_journal_paper_category     QO
_journal_paper_doi     10.1107/S1600536812028383
_journal_coeditor_code     XU5578
_publ_contact_author_name     'Dr Seik Weng Ng'
_publ_contact_author_address
;
Department of Chemistry
University of Malaya
50603 Kuala Lumpur
Malaysia
;
_publ_contact_author_email     seikweng@um.edu.my
_publ_contact_author_fax     '03 7967 4193'
_publ_contact_author_phone     '03 7967 6778'
_publ_section_title
;
3-Ethoxymethyl-1,4-dihydroquinolin-4-one
;
loop_
    _publ_author_name
    _publ_author_address
    'Zaghary, Wafaa A.'
;
Department of Pharmaceutical Chemistry
College of Pharmacy
King Saud University
Riyadh 11451
Saudi Arabia
;
    'Al-Wabli, Reem I.'
;
Department of Pharmaceutical Chemistry
College of Pharmacy
King Saud University
Riyadh 11451
Saudi Arabia
;
    'Ng, Seik Weng'
;
Department of Chemistry
University of Malaya
50603 Kuala Lumpur
Malaysia
Chemistry Department
Faculty of Science
King Abdulaziz University
PO Box 80203 Jeddah
Saudi Arabia
;
data_I
_audit_creation_method     SHELXL97
_chemical_name_systematic
;
3-Ethoxymethyl-1,4-dihydroquinolin-4-one
;
_chemical_name_common     ?
_chemical_formula_moiety     'C12 H13 N O2'
_chemical_formula_sum     'C12 H13 N O2'
_chemical_formula_iupac     'C12 H13 N O2'
_chemical_formula_weight     203.23
_chemical_melting_point     ?
_symmetry_cell_setting     orthorhombic
_symmetry_space_group_name_H-M     'P n a 21'
_symmetry_space_group_name_Hall     'P 2c -2n'
loop_
    _symmetry_equiv_pos_as_xyz
    'x, y, z'
    '-x, -y, z+1/2'
    'x+1/2, -y+1/2, z'
    '-x+1/2, y+1/2, z+1/2'
_cell_length_a     18.179(3)
_cell_length_b     12.4052(16)
_cell_length_c     4.4529(5)
_cell_angle_alpha     90.00
_cell_angle_beta     90.00
_cell_angle_gamma     90.00
_cell_volume     1004.2(2)
_cell_formula_units_Z     4
_cell_measurement_reflns_used     568
_cell_measurement_theta_min     2.7725
_cell_measurement_theta_max     27.4749
_cell_measurement_temperature     100(2)
_exptl_crystal_description     prism
_exptl_crystal_colour     colourless
_exptl_crystal_size_max     0.35
_exptl_crystal_size_mid     0.05
_exptl_crystal_size_min     0.03
_exptl_crystal_density_diffrn     1.344
_exptl_crystal_density_meas     ?
_exptl_crystal_density_method     'not measured'
_exptl_crystal_F_000     432
_exptl_absorpt_coefficient_mu     0.092
_exptl_absorpt_correction_type     multi-scan
_exptl_absorpt_process_details     '(CrysAlis PRO; Agilent, 2012)'
_exptl_absorpt_correction_T_min     0.9685
_exptl_absorpt_correction_T_max     0.9972
_diffrn_ambient_temperature     100(2)
_diffrn_radiation_type     MoK\a
_diffrn_radiation_wavelength     0.71073
_diffrn_radiation_source     'SuperNova (Mo) X-ray Source'
_diffrn_radiation_monochromator     mirror
_diffrn_measurement_device_type
                  'Agilent SuperNova Dual diffractometer with an Atlas detector'
_diffrn_measurement_method     \w
_diffrn_detector_area_resol_mean     10.4041
_diffrn_reflns_number     3157
_diffrn_reflns_av_R_equivalents     0.0683
_diffrn_reflns_av_sigmaI/netI     0.0907
_diffrn_reflns_theta_min     2.78
_diffrn_reflns_theta_max     27.53
_diffrn_reflns_theta_full     27.53
_diffrn_measured_fraction_theta_max     0.998
_diffrn_measured_fraction_theta_full     0.998
_diffrn_reflns_limit_h_min     -23
_diffrn_reflns_limit_h_max     19
_diffrn_reflns_limit_k_min     -9
_diffrn_reflns_limit_k_max     16
_diffrn_reflns_limit_l_min     -5
_diffrn_reflns_limit_l_max     4
_diffrn_standards_number     0
_diffrn_standards_interval_count     0
_diffrn_standards_interval_time     0
_diffrn_standards_decay_%     0
_reflns_number_total     1306
_reflns_number_gt     913
_reflns_threshold_expression     I>2\s(I)
_refine_ls_structure_factor_coef     Fsqd
_refine_ls_matrix_type     full
_refine_ls_R_factor_all     0.0947
_refine_ls_R_factor_gt     0.0553
_refine_ls_wR_factor_gt     0.0968
_refine_ls_wR_factor_ref     0.1161
_refine_ls_goodness_of_fit_ref     1.013
_refine_ls_restrained_S_all     1.013
_refine_ls_number_reflns     1306
_refine_ls_number_parameters     140
_refine_ls_number_restraints     1
_refine_ls_hydrogen_treatment     mixed
_refine_ls_weighting_scheme     calc
_refine_ls_weighting_details
               'calc w = 1/[\s^2^(Fo^2^)+(0.0411P)^2^] where P=(Fo^2^+2Fc^2^)/3'
_atom_sites_solution_hydrogens     geom
_atom_sites_solution_primary     direct
_atom_sites_solution_secondary     difmap
_refine_ls_shift/su_max     0.001
_refine_ls_shift/su_mean     0.001
_refine_diff_density_max     0.243
_refine_diff_density_min     -0.240
_refine_ls_extinction_method     none
_refine_ls_extinction_coef     ?
loop_
    _atom_type_symbol
    _atom_type_description
    _atom_type_scat_dispersion_real
    _atom_type_scat_dispersion_imag
    _atom_type_scat_source
    'C' 'C' 0.0033 0.0000
                         'International Tables Vol C Tables 4.2.6.8 and 6.1.1.4'
    'H' 'H' 0.0000 0.0000
                         'International Tables Vol C Tables 4.2.6.8 and 6.1.1.4'
    'N' 'N' 0.0061 0.0000
                         'International Tables Vol C Tables 4.2.6.8 and 6.1.1.4'
    'O' 'O' 0.0106 0.0000
                         'International Tables Vol C Tables 4.2.6.8 and 6.1.1.4'
_computing_data_collection     'CrysAlis PRO (Agilent, 2012)'
_computing_cell_refinement     'CrysAlis PRO (Agilent, 2012)'
_computing_data_reduction     'CrysAlis PRO (Agilent, 2012)'
_computing_structure_solution     'SHELXS97 (Sheldrick, 2008)'
_computing_structure_refinement     'SHELXL97 (Sheldrick, 2008)'
_computing_molecular_graphics     'X-SEED (Barbour, 2001)'
_computing_publication_material     'publCIF (Westrip, 2010)'
loop_
    _atom_site_type_symbol
    _atom_site_label
    _atom_site_fract_x
    _atom_site_fract_y
    _atom_site_fract_z
    _atom_site_U_iso_or_equiv
    _atom_site_adp_type
    _atom_site_calc_flag
    _atom_site_refinement_flags
    _atom_site_occupancy
    _atom_site_symmetry_multiplicity
    _atom_site_disorder_assembly
    _atom_site_disorder_group
    O O1 0.27733(13) 0.81501(17) 0.7508(6) 0.0265(6) Uani d . 1 1 . .
    O O2 0.09593(14) 0.90044(19) 0.8715(5) 0.0280(6) Uani d . 1 1 . .
    N N1 0.25633(17) 1.1355(2) 0.5678(7) 0.0225(7) Uani d . 1 1 . .
    C C1 0.3120(2) 1.0792(3) 0.4303(7) 0.0197(8) Uani d . 1 1 . .
    C C2 0.3589(2) 1.1317(3) 0.2279(8) 0.0225(8) Uani d . 1 1 . .
    H H2 0.3530 1.2064 0.1877 0.027 Uiso calc R 1 1 . .
    C C3 0.4137(2) 1.0741(3) 0.0880(8) 0.0247(9) Uani d . 1 1 . .
    H H3 0.4458 1.1096 -0.0481 0.030 Uiso calc R 1 1 . .
    C C4 0.4227(2) 0.9630(3) 0.1440(7) 0.0242(9) Uani d . 1 1 . .
    H H4 0.4602 0.9235 0.0441 0.029 Uiso calc R 1 1 . .
    C C5 0.3768(2) 0.9127(3) 0.3447(8) 0.0237(8) Uani d . 1 1 . .
    H H5 0.3836 0.8382 0.3852 0.028 Uiso calc R 1 1 . .
    C C6 0.3200(2) 0.9685(3) 0.4915(7) 0.0197(8) Uani d . 1 1 . .
    C C7 0.2704(2) 0.9143(2) 0.6992(8) 0.0206(8) Uani d . 1 1 . .
    C C8 0.2146(2) 0.9797(3) 0.8361(7) 0.0216(8) Uani d . 1 1 . .
    C C9 0.2103(2) 1.0867(3) 0.7638(8) 0.0224(8) Uani d . 1 1 . .
    H H9 0.1731 1.1290 0.8562 0.027 Uiso calc R 1 1 . .
    C C10 0.1592(2) 0.9320(3) 1.0447(8) 0.0241(8) Uani d . 1 1 . .
    H H10A 0.1803 0.8685 1.1481 0.029 Uiso calc R 1 1 . .
    H H10B 0.1448 0.9856 1.1986 0.029 Uiso calc R 1 1 . .
    C C11 0.0402(2) 0.8545(3) 1.0569(10) 0.0352(10) Uani d . 1 1 . .
    H H11A 0.0247 0.9072 1.2113 0.042 Uiso calc R 1 1 . .
    H H11B 0.0596 0.7898 1.1601 0.042 Uiso calc R 1 1 . .
    C C12 -0.0242(2) 0.8243(3) 0.8626(10) 0.0373(11) Uani d . 1 1 . .
    H H12A -0.0630 0.7929 0.9877 0.056 Uiso calc R 1 1 . .
    H H12B -0.0085 0.7715 0.7120 0.056 Uiso calc R 1 1 . .
    H H12C -0.0431 0.8888 0.7616 0.056 Uiso calc R 1 1 . .
    H H1 0.245(2) 1.209(3) 0.503(10) 0.055(13) Uiso d . 1 1 . .
loop_
    _atom_site_aniso_label
    _atom_site_aniso_U_11
    _atom_site_aniso_U_22
    _atom_site_aniso_U_33
    _atom_site_aniso_U_12
    _atom_site_aniso_U_13
    _atom_site_aniso_U_23
    O1 0.0336(16) 0.0153(11) 0.0306(13) -0.0011(11) 0.0012(14) 0.0050(12)
    O2 0.0230(15) 0.0297(13) 0.0313(14) -0.0058(11) 0.0033(13) 0.0058(12)
    N1 0.0239(18) 0.0165(13) 0.0271(16) -0.0001(13) -0.0047(15) 0.0019(14)
    C1 0.021(2) 0.0180(16) 0.0205(17) -0.0020(16) -0.0043(15) -0.0005(15)
    C2 0.025(2) 0.0178(15) 0.0246(17) -0.0028(15) -0.0051(19) 0.0070(17)
    C3 0.024(2) 0.0262(18) 0.0240(17) -0.0048(17) -0.0032(18) 0.0027(17)
    C4 0.021(2) 0.0256(19) 0.026(2) 0.0002(16) -0.0016(17) -0.0012(16)
    C5 0.030(2) 0.0197(16) 0.0212(17) 0.0015(16) -0.0048(18) 0.0027(17)
    C6 0.024(2) 0.0180(16) 0.0174(17) -0.0051(15) -0.0062(15) 0.0007(15)
    C7 0.020(2) 0.0183(15) 0.0230(18) -0.0038(15) -0.0057(16) 0.0024(17)
    C8 0.025(2) 0.0195(16) 0.0206(17) -0.0024(15) -0.0062(17) 0.0022(16)
    C9 0.024(2) 0.0202(16) 0.0225(17) 0.0029(15) -0.0022(18) -0.0017(17)
    C10 0.027(2) 0.0228(17) 0.0222(17) 0.0001(16) -0.0001(18) 0.0001(17)
    C11 0.039(3) 0.028(2) 0.038(2) -0.0043(19) 0.016(2) 0.002(2)
    C12 0.025(2) 0.033(2) 0.054(3) -0.0017(17) 0.013(2) 0.006(2)
loop_
    _geom_bond_atom_site_label_1
    _geom_bond_atom_site_label_2
    _geom_bond_site_symmetry_2
    _geom_bond_distance
    _geom_bond_publ_flag
    O1 C7 . 1.260(4) ?
    O2 C11 . 1.425(4) ?
    O2 C10 . 1.439(4) ?
    N1 C9 . 1.352(4) ?
    N1 C1 . 1.373(5) ?
    N1 H1 . 0.98(4) ?
    C1 C2 . 1.402(5) ?
    C1 C6 . 1.408(4) ?
    C2 C3 . 1.374(5) ?
    C2 H2 . 0.9500 ?
    C3 C4 . 1.410(5) ?
    C3 H3 . 0.9500 ?
    C4 C5 . 1.373(5) ?
    C4 H4 . 0.9500 ?
    C5 C6 . 1.404(5) ?
    C5 H5 . 0.9500 ?
    C6 C7 . 1.456(5) ?
    C7 C8 . 1.434(5) ?
    C8 C9 . 1.369(4) ?
    C8 C10 . 1.494(5) ?
    C9 H9 . 0.9500 ?
    C10 H10A . 0.9900 ?
    C10 H10B . 0.9900 ?
    C11 C12 . 1.504(6) ?
    C11 H11A . 0.9900 ?
    C11 H11B . 0.9900 ?
    C12 H12A . 0.9800 ?
    C12 H12B . 0.9800 ?
    C12 H12C . 0.9800 ?
loop_
    _geom_angle_atom_site_label_1
    _geom_angle_atom_site_label_2
    _geom_angle_atom_site_label_3
    _geom_angle_site_symmetry_1
    _geom_angle_site_symmetry_3
    _geom_angle
    _geom_angle_publ_flag
    C11 O2 C10 . . 111.4(3) ?
    C9 N1 C1 . . 121.1(3) ?
    C9 N1 H1 . . 119(3) ?
    C1 N1 H1 . . 120(3) ?
    N1 C1 C2 . . 119.9(3) ?
    N1 C1 C6 . . 119.1(3) ?
    C2 C1 C6 . . 120.9(3) ?
    C3 C2 C1 . . 119.4(3) ?
    C3 C2 H2 . . 120.3 ?
    C1 C2 H2 . . 120.3 ?
    C2 C3 C4 . . 120.8(3) ?
    C2 C3 H3 . . 119.6 ?
    C4 C3 H3 . . 119.6 ?
    C5 C4 C3 . . 119.2(3) ?
    C5 C4 H4 . . 120.4 ?
    C3 C4 H4 . . 120.4 ?
    C4 C5 C6 . . 121.7(3) ?
    C4 C5 H5 . . 119.1 ?
    C6 C5 H5 . . 119.1 ?
    C5 C6 C1 . . 117.9(3) ?
    C5 C6 C7 . . 121.6(3) ?
    C1 C6 C7 . . 120.6(3) ?
    O1 C7 C8 . . 123.1(3) ?
    O1 C7 C6 . . 120.4(3) ?
    C8 C7 C6 . . 116.5(3) ?
    C9 C8 C7 . . 119.3(3) ?
    C9 C8 C10 . . 119.5(3) ?
    C7 C8 C10 . . 121.2(3) ?
    N1 C9 C8 . . 123.4(3) ?
    N1 C9 H9 . . 118.3 ?
    C8 C9 H9 . . 118.3 ?
    O2 C10 C8 . . 108.3(3) ?
    O2 C10 H10A . . 110.0 ?
    C8 C10 H10A . . 110.0 ?
    O2 C10 H10B . . 110.0 ?
    C8 C10 H10B . . 110.0 ?
    H10A C10 H10B . . 108.4 ?
    O2 C11 C12 . . 108.6(3) ?
    O2 C11 H11A . . 110.0 ?
    C12 C11 H11A . . 110.0 ?
    O2 C11 H11B . . 110.0 ?
    C12 C11 H11B . . 110.0 ?
    H11A C11 H11B . . 108.3 ?
    C11 C12 H12A . . 109.5 ?
    C11 C12 H12B . . 109.5 ?
    H12A C12 H12B . . 109.5 ?
    C11 C12 H12C . . 109.5 ?
    H12A C12 H12C . . 109.5 ?
    H12B C12 H12C . . 109.5 ?
loop_
    _geom_torsion_atom_site_label_1
    _geom_torsion_atom_site_label_2
    _geom_torsion_atom_site_label_3
    _geom_torsion_atom_site_label_4
    _geom_torsion_site_symmetry_1
    _geom_torsion_site_symmetry_2
    _geom_torsion_site_symmetry_3
    _geom_torsion_site_symmetry_4
    _geom_torsion
    _geom_torsion_publ_flag
    C9 N1 C1 C2 . . . . 180.0(3) ?
    C9 N1 C1 C6 . . . . 1.2(5) ?
    N1 C1 C2 C3 . . . . -178.9(3) ?
    C6 C1 C2 C3 . . . . -0.2(5) ?
    C1 C2 C3 C4 . . . . 0.5(5) ?
    C2 C3 C4 C5 . . . . -1.0(5) ?
    C3 C4 C5 C6 . . . . 1.3(5) ?
    C4 C5 C6 C1 . . . . -0.9(5) ?
    C4 C5 C6 C7 . . . . 178.6(3) ?
    N1 C1 C6 C5 . . . . 179.2(3) ?
    C2 C1 C6 C5 . . . . 0.4(5) ?
    N1 C1 C6 C7 . . . . -0.4(5) ?
    C2 C1 C6 C7 . . . . -179.2(3) ?
    C5 C6 C7 O1 . . . . -0.3(5) ?
    C1 C6 C7 O1 . . . . 179.2(3) ?
    C5 C6 C7 C8 . . . . 179.9(3) ?
    C1 C6 C7 C8 . . . . -0.6(5) ?
    O1 C7 C8 C9 . . . . -179.0(3) ?
    C6 C7 C8 C9 . . . . 0.8(5) ?
    O1 C7 C8 C10 . . . . -1.9(5) ?
    C6 C7 C8 C10 . . . . 177.9(3) ?
    C1 N1 C9 C8 . . . . -1.0(5) ?
    C7 C8 C9 N1 . . . . -0.1(5) ?
    C10 C8 C9 N1 . . . . -177.2(3) ?
    C11 O2 C10 C8 . . . . -179.7(3) ?
    C9 C8 C10 O2 . . . . 85.7(4) ?
    C7 C8 C10 O2 . . . . -91.5(4) ?
    C10 O2 C11 C12 . . . . 179.6(3) ?
loop_
    _geom_hbond_atom_site_label_D
    _geom_hbond_atom_site_label_H
    _geom_hbond_atom_site_label_A
    _geom_hbond_site_symmetry_A
    _geom_hbond_distance_DH
    _geom_hbond_distance_HA
    _geom_hbond_distance_DA
    _geom_hbond_angle_DHA
    N1 H1 O1 4_554 0.98(4) 1.78(4) 2.707(3) 157(4)
