# Supplementary material for: 3-Eth­oxy­methyl-1,4-dihydro­quinolin-4-one
Source: Acta Crystallogr Sect E Struct Rep Online. 2012 Jun 27;68(Pt 7):o2234. doi: 10.1107/S1600536812028383 (PMC3394025; doi:10.1107/S1600536812028383)
Supplement: Supplementary file 2 [file e-68-o2234-Isup2.hkl]

# 
# h,k,l, Fc-squared, Fo-squared, sigma(Fo-squared) and status flag 
# 
data_I
_shelx_title '  Pna21  487 Friedel pairs' 
_shelx_refln_list_code          4 
_shelx_F_calc_maximum       97.84 
_exptl_crystal_F_000       432.00 
_reflns_d_resolution_high  0.7687 
 
loop_ 
 _symmetry_equiv_pos_as_xyz 
 'x, y, z' 
 '-x, -y, z+1/2' 
 'x+1/2, -y+1/2, z' 
 '-x+1/2, y+1/2, z+1/2' 
 
_cell_length_a    18.1788 
_cell_length_b    12.4052 
_cell_length_c     4.4529 
_cell_angle_alpha  90.000 
_cell_angle_beta   90.000 
_cell_angle_gamma  90.000 
 
_shelx_F_squared_multiplier     1.000 
 
loop_ 
 _refln_index_h 
 _refln_index_k 
 _refln_index_l 
 _refln_F_squared_calc 
 _refln_F_squared_meas 
 _refln_F_squared_sigma 
 _refln_observed_status 
   4   0   0      438.99      385.16     20.39 o 
   6   0   0     1366.01     1450.72     46.92 o 
   8   0   0        6.30       22.68     11.44 o 
  10   0   0       34.56       32.23     13.93 o 
  12   0   0        4.11        4.07      6.00 o 
  14   0   0        1.89       15.49     17.89 o 
  16   0   0      358.74      380.97     44.88 o 
  18   0   0       69.44       56.20     20.83 o 
  20   0   0       88.76       74.64     24.76 o 
  22   0   0       65.83       51.11     22.27 o 
   2   1   0      645.44      579.60     17.85 o 
   3   1   0     1462.83     1446.43     62.00 o 
   4   1   0      427.39      408.74     15.09 o 
   5   1   0      422.58      393.91     19.35 o 
   6   1   0     1061.48     1018.31     28.75 o 
   7   1   0      132.83       95.88     20.82 o 
   8   1   0      336.95      325.74     15.43 o 
   9   1   0        1.22        4.87      4.49 o 
  10   1   0      876.98      873.39     34.42 o 
  11   1   0        9.55       17.37      8.62 o 
  12   1   0       27.51       26.13      7.53 o 
  13   1   0       74.27       75.84     15.34 o 
  14   1   0        2.39        9.34     11.78 o 
  15   1   0       80.79       90.03     18.07 o 
  16   1   0        0.68       19.46     12.24 o 
  17   1   0      411.71      378.53     31.79 o 
  18   1   0      103.92      127.27     21.27 o 
  19   1   0      887.88      900.03     51.59 o 
  20   1   0      129.68      129.85     21.95 o 
  21   1   0       86.42       77.38     19.67 o 
  22   1   0       83.62      115.95     30.86 o 
  23   1   0        0.01       71.34     32.88 o 
   0   2   0     7021.87     6536.61     60.05 o 
   1   2   0      232.17      236.31     11.65 o 
   2   2   0     1248.70     1108.66     28.12 o 
   3   2   0     1152.22     1114.66     32.16 o 
   4   2   0     1710.37     1653.31     30.48 o 
   5   2   0        2.15        5.07      3.35 o 
   6   2   0       12.45       12.94      4.25 o 
   7   2   0      229.56      219.94     12.33 o 
   8   2   0      894.19      937.82     26.17 o 
   9   2   0       73.06       49.30      9.62 o 
  10   2   0      408.85      478.29     26.19 o 
  11   2   0       53.28       54.87     11.76 o 
  12   2   0      122.82      108.32     11.92 o 
  13   2   0        2.32        3.92      9.51 o 
  14   2   0       15.99       10.19     12.65 o 
  15   2   0        3.09        5.37     11.55 o 
  16   2   0        0.19        6.67     11.24 o 
  17   2   0      609.66      640.54     41.30 o 
  18   2   0        3.10       25.23     17.46 o 
  19   2   0      178.49      226.63     37.49 o 
  20   2   0       14.61       28.24     15.51 o 
  21   2   0       64.68       92.43     27.98 o 
  22   2   0       11.26       47.25     23.29 o 
  23   2   0        4.20       37.75     24.56 o 
   1   3   0     1917.51     1812.32     28.26 o 
   2   3   0     1511.29     1478.28     26.50 o 
   3   3   0     3143.32     2955.95     64.08 o 
   4   3   0      139.62      120.05      8.91 o 
   5   3   0      206.46      217.51     12.85 o 
   6   3   0       25.00       23.77      6.25 o 
   7   3   0        8.29       11.29      4.17 o 
   8   3   0        5.29        8.63      4.24 o 
   9   3   0     1134.58      865.95    465.80 o 
  10   3   0      244.88      291.93     27.64 o 
  11   3   0     1215.36     1295.08     43.08 o 
  12   3   0      134.04      152.61     26.82 o 
  13   3   0      426.38      396.50     38.08 o 
  14   3   0      290.99      313.44     36.78 o 
  15   3   0       20.37       16.30     12.99 o 
  16   3   0        5.07       -5.71     14.51 o 
  17   3   0        5.66       -4.92     12.89 o 
  18   3   0      185.29      156.36     30.29 o 
  19   3   0       94.91       88.40     24.79 o 
  20   3   0       86.18      138.55     31.51 o 
  21   3   0        3.04       35.85     21.07 o 
  22   3   0       86.65       63.42     25.13 o 
  23   3   0        0.08       35.44     22.81 o 
   0   4   0     7080.32     6785.89     87.54 o 
   1   4   0      405.93      390.83     21.45 o 
   2   4   0       23.13       20.26      4.00 o 
   3   4   0     1005.36      987.46     25.38 o 
   4   4   0        1.07        2.88      2.95 o 
   5   4   0      236.97      235.53     14.07 o 
   6   4   0      364.90      355.89     15.39 o 
   7   4   0       26.61       19.23      4.28 o 
   8   4   0      706.32      774.24     24.48 o 
   9   4   0      582.42      588.94     33.63 o 
  10   4   0      117.59      143.27     14.39 o 
  11   4   0      137.00      133.60     14.61 o 
  12   4   0        9.75       18.97      6.79 o 
  13   4   0      297.92      302.59     33.47 o 
  14   4   0      153.26      117.78     22.29 o 
  15   4   0        3.75      -17.89     17.89 o 
  16   4   0       16.33       10.50     13.33 o 
  17   4   0        7.69       13.22     13.52 o 
  18   4   0       63.00       40.28     16.97 o 
  19   4   0       36.91       42.57     18.95 o 
  20   4   0       69.00       81.88     24.60 o 
  21   4   0        0.71       13.18     13.44 o 
  22   4   0       13.29        4.45     13.73 o 
   1   5   0       21.51       36.49      8.55 o 
   2   5   0       92.99       99.38      8.81 o 
   3   5   0       89.11       80.07      8.07 o 
   4   5   0      136.86      135.48     10.84 o 
   5   5   0        6.40        7.73      4.94 o 
   6   5   0        3.08       -0.29      3.10 o 
   7   5   0      238.34      236.96     16.11 o 
   8   5   0       23.55        3.75      8.66 o 
   9   5   0        1.83        6.98      7.58 o 
  10   5   0        4.90        7.05      5.32 o 
  11   5   0      201.80      201.75     17.67 o 
  12   5   0       67.49      101.67     18.54 o 
  13   5   0       23.58       21.78      8.91 o 
  14   5   0       73.00       61.60     16.69 o 
  15   5   0       62.34       46.35     17.90 o 
  16   5   0       22.10       10.39     12.31 o 
  17   5   0       32.17       25.30     15.40 o 
  18   5   0       57.91       54.52     20.02 o 
  19   5   0      182.19      149.85     30.68 o 
  20   5   0       76.65      127.74     38.83 o 
  21   5   0        4.43       -1.93     14.34 o 
  22   5   0        1.36        2.58     15.11 o 
   0   6   0      648.46      680.47     34.21 o 
   1   6   0     2139.84     2358.39     75.55 o 
   2   6   0       14.18        2.70      4.84 o 
   3   6   0      988.56     1018.94     30.49 o 
   4   6   0     1338.23     1339.78     35.88 o 
   5   6   0        0.11        0.38      3.02 o 
   6   6   0       76.67       79.77      9.71 o 
   7   6   0        5.38        8.97      4.13 o 
   8   6   0       25.90       23.40      6.71 o 
   9   6   0       15.80       29.37      7.81 o 
  10   6   0      330.71      319.02     30.37 o 
  11   6   0      312.83      295.29     21.92 o 
  12   6   0       86.53       69.21     18.29 o 
  13   6   0       61.74       60.52     15.40 o 
  14   6   0        0.62       -0.54      6.07 o 
  15   6   0       26.28        7.67     14.63 o 
  16   6   0        0.01       -4.87     12.12 o 
  17   6   0       25.86       17.11     12.06 o 
  18   6   0        0.01      -16.90     16.90 o 
  19   6   0       18.66       11.79     13.68 o 
  20   6   0       15.50        2.35     13.16 o 
  21   6   0        2.81        1.34     12.07 o 
   1   7   0      130.39      152.70     12.75 o 
   2   7   0      740.12      754.95     38.49 o 
   3   7   0       29.46       24.40      8.20 o 
   4   7   0      151.74      144.28     18.80 o 
   5   7   0       27.71       27.37      7.23 o 
   6   7   0       38.30        9.05     18.44 o 
   7   7   0      317.77      310.12     28.91 o 
   8   7   0       25.88       26.73     10.46 o 
   9   7   0       52.31       63.32     14.40 o 
  10   7   0      129.66      116.49     13.99 o 
  11   7   0        0.28        0.66      5.94 o 
  12   7   0      143.01      147.71     23.08 o 
  13   7   0      110.08      117.13     21.60 o 
  14   7   0      190.16      243.93     31.29 o 
  15   7   0        5.29        7.91      8.41 o 
  16   7   0        3.18        0.60     11.64 o 
  17   7   0       16.60        6.97     11.51 o 
  18   7   0       30.18       28.30     17.30 o 
  19   7   0       63.85       71.83     23.58 o 
  20   7   0      105.48      117.42     27.23 o 
  21   7   0        0.99       18.69     13.97 o 
   0   8   0      383.52      466.56     32.97 o 
   1   8   0       84.25      101.45     11.41 o 
   2   8   0       19.40       26.86      6.43 o 
   3   8   0       60.99       55.90     12.99 o 
   4   8   0       14.05        2.07      5.82 o 
   5   8   0       21.14       13.72      7.19 o 
   6   8   0        4.58        4.71      5.12 o 
   7   8   0      767.29      823.14     48.46 o 
   8   8   0      119.86      149.08     16.16 o 
   9   8   0      675.79      634.92     32.00 o 
  10   8   0      117.50      110.15     19.31 o 
  11   8   0        6.18       -2.83      7.11 o 
  12   8   0        8.38        0.83      6.61 o 
  13   8   0       77.68       84.40     17.94 o 
  14   8   0       22.73       28.07     13.44 o 
  15   8   0        2.95       -2.40      6.02 o 
  16   8   0       67.37       95.04     21.95 o 
  17   8   0        4.25      -13.55     13.55 o 
  18   8   0       17.75      -12.96     16.36 o 
  19   8   0        0.00       -4.47     12.35 o 
  20   8   0      112.21       90.20     25.95 o 
   1   9   0       20.13       18.49      6.36 o 
   2   9   0        0.76        3.29      8.11 o 
   3   9   0       45.75       70.00     14.65 o 
   4   9   0      182.08      174.58     22.41 o 
   5   9   0       37.65       21.84      9.69 o 
   6   9   0      276.63      303.75     21.54 o 
   7   9   0      487.95      506.51     28.23 o 
   8   9   0       61.48       48.51     13.10 o 
   9   9   0      111.39      112.07     20.68 o 
  10   9   0     2517.43     2691.39     97.67 o 
  11   9   0      114.69      101.91     19.98 o 
  12   9   0      595.56      614.74     48.79 o 
  13   9   0       12.56       -6.57      7.30 o 
  14   9   0        3.78       11.07      9.01 o 
  15   9   0        0.12        6.91      8.49 o 
  16   9   0       12.17        9.54      7.22 o 
  17   9   0        0.48       -7.24      8.16 o 
  18   9   0        4.61      -19.10     19.10 o 
  19   9   0        0.88       12.80     11.55 o 
   0  10   0      104.11      102.96     18.12 o 
   1  10   0       21.98       33.79      8.19 o 
   2  10   0      103.55      111.33     13.44 o 
   3  10   0      113.34      112.80     13.50 o 
   4  10   0        0.03       -1.90      7.16 o 
   5  10   0       22.47       24.65      9.51 o 
   6  10   0       85.17       84.78     16.54 o 
   7  10   0      463.81      436.91     38.41 o 
   8  10   0       24.22        7.81      6.14 o 
   9  10   0      849.08      927.69     59.07 o 
  10  10   0      325.61      411.04     39.85 o 
  11  10   0      200.22      183.98     27.09 o 
  12  10   0      107.27       96.66     20.43 o 
  13  10   0       39.15       30.92     12.29 o 
  14  10   0       29.57       21.88     10.85 o 
  15  10   0        6.51        7.39      7.56 o 
  16  10   0       44.03       34.08     14.18 o 
  17  10   0       34.56       33.21     13.26 o 
  18  10   0       45.84       21.17     15.70 o 
   1  11   0       29.88       27.11      8.03 o 
   2  11   0       50.13       43.47      9.08 o 
   3  11   0        1.09        0.21      5.32 o 
   4  11   0        2.84        4.14      5.68 o 
   5  11   0       36.20       42.90     13.24 o 
   6  11   0       13.09       24.87     10.63 o 
   7  11   0       16.30       12.75      7.07 o 
   8  11   0       67.13       88.49     19.19 o 
   9  11   0       28.84       26.35     11.28 o 
  10  11   0      369.26      371.90     38.95 o 
  11  11   0       86.12      106.18     21.09 o 
  12  11   0       12.11        8.74      7.69 o 
  13  11   0       22.34       15.74     10.20 o 
  14  11   0        3.47        3.13      6.84 o 
  15  11   0        8.98       18.59     10.59 o 
  16  11   0        1.80        2.75      7.38 o 
  17  11   0      103.05       96.01     22.96 o 
   0  12   0      176.25      168.38     24.93 o 
   1  12   0      534.60      498.54     30.26 o 
   2  12   0       14.75        2.95      4.01 o 
   3  12   0       74.25       75.25     12.57 o 
   4  12   0       10.96       15.74      6.89 o 
   5  12   0       30.87       19.16      6.82 o 
   6  12   0        1.21       -5.88      6.16 o 
   7  12   0      261.37      304.56     34.51 o 
   8  12   0        0.09        0.07      6.92 o 
   9  12   0      111.90       93.75     20.52 o 
  10  12   0      152.56      170.54     27.42 o 
  11  12   0        1.43       -0.04      6.13 o 
  12  12   0       84.14      121.48     23.49 o 
  13  12   0        0.02        1.76      6.14 o 
  14  12   0        0.06        0.97      5.54 o 
  15  12   0       10.99       17.23     10.48 o 
   1  13   0        6.04        2.91      7.95 o 
   2  13   0      142.53      139.79     17.09 o 
   3  13   0        5.03        4.45      8.57 o 
   4  13   0       48.82       61.54     11.59 o 
   5  13   0       56.40       67.35     12.44 o 
   6  13   0       22.38       15.94      7.40 o 
   7  13   0        6.39        7.90      6.38 o 
   8  13   0       53.80       42.80     14.84 o 
   9  13   0       44.28       44.41     14.82 o 
  10  13   0      116.17      157.85     27.61 o 
  11  13   0       21.34       21.33     10.77 o 
  12  13   0       66.14      115.56     24.11 o 
  13  13   0       21.90       15.25      9.72 o 
  14  13   0       11.23       -0.09      4.98 o 
   0  14   0       12.14       36.91     13.28 o 
   1  14   0       68.33       63.54     16.58 o 
   2  14   0       12.57        6.22      6.71 o 
   3  14   0        6.33        0.09      5.54 o 
   4  14   0        3.98       -0.83      6.52 o 
   5  14   0        0.00       -0.88      4.99 o 
   6  14   0        7.48       12.56      5.56 o 
   7  14   0       92.96      115.01     16.93 o 
   8  14   0        8.43        8.16     11.02 o 
   9  14   0       75.76       94.63     21.32 o 
  10  14   0       89.79      136.23     26.20 o 
  11  14   0        4.34       10.62      9.63 o 
   1  15   0        3.60        2.61      5.24 o 
   2  15   0       12.79       27.44      8.72 o 
   3  15   0        0.56       -6.74      6.74 o 
   4  15   0        1.26        3.48      6.90 o 
   5  15   0        4.55       -6.11      6.11 o 
   6  15   0      106.13      119.56     17.77 o 
   7  15   0        7.66       15.61      7.76 o 
   8  15   0        0.18        0.72     15.04 o 
   0  16   0       23.63       71.56     19.88 o 
   1  16   0       28.01       39.34     10.19 o 
   2  16   0        2.04       -4.99     15.99 o 
   3  16   0        0.09       -2.67      4.59 o 
   2   0   1     7429.10     7054.39    318.92 o 
   4   0   1     4180.40     4326.32     43.29 o 
   6   0   1     2177.21     2284.15     43.61 o 
   8   0   1      601.73      629.54     18.86 o 
  10   0   1      531.49      541.28     34.08 o 
  12   0   1      226.77      248.24     16.68 o 
  14   0   1      193.86      230.77     30.23 o 
  16   0   1      833.82      884.53     46.56 o 
  18   0   1       89.80       92.36     26.69 o 
  20   0   1       12.30       27.67     19.77 o 
  22   0   1       51.62       53.75     25.96 o 
   0   1   1     4538.38     4201.99     43.04 o 
   1   1   1      554.33      531.35     10.38 o 
   2   1   1      103.10      114.46      5.07 o 
   3   1   1     9573.35     9202.04    111.68 o 
   4   1   1      907.65      905.77     16.97 o 
   5   1   1     1468.33     1578.22     27.09 o 
   6   1   1       55.20       56.29      4.47 o 
   7   1   1      571.59      594.11     13.76 o 
   8   1   1      112.50      126.61      7.13 o 
   9   1   1      308.10      298.77     14.02 o 
  10   1   1      107.45      123.22     11.47 o 
  11   1   1      181.24      180.57     10.03 o 
  12   1   1       24.59       14.69      8.84 o 
  13   1   1       38.15       30.80      7.26 o 
  14   1   1      179.79      222.18     18.70 o 
  15   1   1      651.90      657.40     39.53 o 
  16   1   1      196.22      204.87     19.54 o 
  17   1   1      538.48      556.26     31.09 o 
  18   1   1       25.89       34.55     11.31 o 
  19   1   1       52.21       46.77     11.38 o 
  20   1   1       35.91       50.14     13.01 o 
  21   1   1       15.94       19.84     11.27 o 
  22   1   1       71.06       93.48     21.08 o 
  23   1   1       48.07       25.69     17.65 o 
   1   2   1     3601.56     3198.39     54.52 o 
   2   2   1     2098.35     2063.80     28.64 o 
   3   2   1     1713.54     1701.72     24.69 o 
   4   2   1     2195.63     2273.46     35.00 o 
   5   2   1     2598.71     2712.10     60.23 o 
   6   2   1     1051.85     1154.36     19.40 o 
   7   2   1      293.64      296.55     10.79 o 
   8   2   1      990.99     1120.36     22.08 o 
   9   2   1        3.86        7.11      3.18 o 
  10   2   1       74.85       76.61     10.42 o 
  11   2   1      470.96      481.13     17.53 o 
  12   2   1       85.29      105.74     12.73 o 
  13   2   1      185.37      183.29     15.73 o 
  14   2   1       13.10       35.83     10.81 o 
  15   2   1      150.66      158.34     19.01 o 
  16   2   1       81.10       82.75     13.37 o 
  17   2   1       79.93       61.11     18.24 o 
  18   2   1        6.48       17.56      9.03 o 
  19   2   1       23.20       30.25     12.03 o 
  20   2   1       13.39       26.28     12.72 o 
  21   2   1       27.11       32.11     13.16 o 
  22   2   1       73.25       90.16     16.60 o 
  23   2   1       46.99       71.33     15.48 o 
   0   3   1      739.44      705.96     33.54 o 
   1   3   1      350.27      333.11     12.08 o 
   2   3   1       93.94       99.02      7.45 o 
   3   3   1      572.31      547.37     12.13 o 
   4   3   1      144.14      150.13     12.52 o 
   5   3   1      640.56      713.17     19.92 o 
   6   3   1      220.64      226.77      8.76 o 
   7   3   1     1056.69     1162.35     19.25 o 
   8   3   1       30.20       32.91      4.00 o 
   9   3   1      356.41      373.72     17.45 o 
  10   3   1       26.15       20.37      4.27 o 
  11   3   1      168.10      170.46     10.53 o 
  12   3   1      187.87      188.90     15.59 o 
  13   3   1       34.70       32.25      7.01 o 
  14   3   1       62.46       56.71     10.80 o 
  15   3   1      110.11      107.37     15.29 o 
  16   3   1       47.25       41.45     10.27 o 
  17   3   1       39.03       46.86     11.19 o 
  18   3   1       15.56       38.49     12.33 o 
  19   3   1       16.17       13.03      8.83 o 
  20   3   1       91.19       98.84     20.03 o 
  21   3   1       30.40       26.48     11.94 o 
  22   3   1      156.72      149.36     24.14 o 
   1   4   1       75.11       72.38      9.37 o 
   2   4   1      789.10      725.53     16.81 o 
   3   4   1     1113.00     1121.70     19.51 o 
   4   4   1      235.08      246.75      8.24 o 
   5   4   1      642.45      630.25     14.39 o 
   6   4   1     1054.25     1163.73     32.13 o 
   7   4   1       95.15       89.90     11.02 o 
   8   4   1       51.29       52.56      7.41 o 
   9   4   1       89.54       78.27      6.53 o 
  10   4   1       26.01       27.79      4.15 o 
  11   4   1       74.85       62.41      7.17 o 
  12   4   1       53.86       69.26     12.45 o 
  13   4   1      170.48      165.97     14.58 o 
  14   4   1       50.32       32.00      9.63 o 
  15   4   1       91.02       79.67     14.38 o 
  16   4   1       71.01       68.19     27.59 o 
  17   4   1        9.55       13.20     10.13 o 
  18   4   1       26.05       30.41     14.96 o 
  19   4   1       29.32       54.12     14.80 o 
  20   4   1       31.55       25.16     17.00 o 
  21   4   1        3.47        5.04     10.13 o 
  22   4   1       24.06       30.03     17.70 o 
   0   5   1      523.87      503.13     17.33 o 
   1   5   1       49.69       65.93      5.69 o 
   2   5   1       72.38       84.36     11.79 o 
   3   5   1      913.12      919.58     18.14 o 
   4   5   1      644.61      687.87     14.92 o 
   5   5   1      198.98      216.43      9.04 o 
   6   5   1      166.78      175.62      8.73 o 
   7   5   1       36.18       44.91      4.93 o 
   8   5   1       95.53       99.60      7.46 o 
   9   5   1       62.05       58.60      6.49 o 
  10   5   1       30.19       11.47      8.90 o 
  11   5   1        9.35       10.14      5.65 o 
  12   5   1       21.80       14.48      7.52 o 
  13   5   1      358.86      353.05     20.66 o 
  14   5   1      313.09      301.46     25.14 o 
  15   5   1       58.90       70.37     13.48 o 
  16   5   1       19.34       11.81      6.86 o 
  17   5   1       45.67       28.40     11.31 o 
  18   5   1       28.20       39.28     21.57 o 
  19   5   1       25.61       38.99     13.41 o 
  20   5   1       15.80       13.82      9.08 o 
  21   5   1       12.22       -4.02     12.66 o 
  22   5   1       20.34       18.72     13.22 o 
   1   6   1       83.61       71.67      6.65 o 
   2   6   1      770.20      487.99    184.73 o 
   3   6   1      285.05      298.95     15.12 o 
   4   6   1      147.21      157.72      9.00 o 
   5   6   1      321.22      328.02     11.94 o 
   6   6   1       95.14       89.36      6.77 o 
   7   6   1       45.90       46.03      4.79 o 
   8   6   1      162.54      162.67      9.12 o 
   9   6   1       69.15       61.99      6.76 o 
  10   6   1       40.60       15.51     20.37 o 
  11   6   1       11.53        5.72      8.57 o 
  12   6   1      189.11      163.94     17.05 o 
  13   6   1       28.40       19.42      6.12 o 
  14   6   1        8.83        8.38      6.58 o 
  15   6   1       90.23       87.33     15.41 o 
  16   6   1       14.24        8.03     10.18 o 
  17   6   1       65.83       59.05     13.19 o 
  18   6   1       16.10        4.15      8.79 o 
  19   6   1        9.53       -7.37     49.08 o 
  20   6   1        7.53        3.73      8.50 o 
  21   6   1        9.93       20.92     12.52 o 
   0   7   1       84.09       70.36      8.53 o 
   1   7   1       54.96       45.21      6.31 o 
   2   7   1      496.15      491.46     18.21 o 
   3   7   1       42.86       41.48      6.66 o 
   4   7   1      718.87      745.64     26.63 o 
   5   7   1       14.63       23.06      3.88 o 
   6   7   1       50.04       46.11      4.85 o 
   7   7   1      198.77      199.50     10.87 o 
   8   7   1       44.96       47.47      5.81 o 
   9   7   1       23.98       15.85      9.12 o 
  10   7   1       35.77       39.20      6.70 o 
  11   7   1      259.26      249.42     20.25 o 
  12   7   1      369.62      388.13     21.38 o 
  13   7   1      237.94      222.83     21.74 o 
  14   7   1      178.44      153.96     18.14 o 
  15   7   1      108.43       96.44     15.75 o 
  16   7   1       40.19       20.59      7.80 o 
  17   7   1       28.57       12.42      7.56 o 
  18   7   1       38.79       36.71     18.24 o 
  19   7   1       13.21       -1.39     43.83 o 
  20   7   1       48.95       45.25     13.97 o 
   1   8   1       12.71        9.51      3.46 o 
   2   8   1       55.43       42.40      6.17 o 
   3   8   1       16.70       14.93      4.09 o 
   4   8   1      398.42      404.70     18.24 o 
   5   8   1     1245.88     1291.14     38.95 o 
   6   8   1       93.14      101.70      8.18 o 
   7   8   1      425.57      429.78     16.44 o 
   8   8   1       83.59       66.36     13.22 o 
   9   8   1      143.04       98.60     41.53 o 
  10   8   1      295.46      287.44     24.83 o 
  11   8   1        9.37       12.06      5.68 o 
  12   8   1       98.00       99.29     10.72 o 
  13   8   1      299.93      288.77     24.67 o 
  14   8   1       98.57       98.26     16.11 o 
  15   8   1        4.92       -1.89      5.97 o 
  16   8   1        3.74        1.68      5.99 o 
  17   8   1       12.56       21.91      9.50 o 
  18   8   1        3.79        1.98      6.69 o 
  19   8   1        5.20        5.37     10.05 o 
  20   8   1       16.41       16.84     19.46 o 
   0   9   1      218.76      224.36     17.11 o 
   1   9   1       13.49        9.31      3.26 o 
   2   9   1        5.14        4.17      3.18 o 
   3   9   1       79.81       76.74      8.65 o 
   4   9   1      340.91      336.76     17.77 o 
   5   9   1       36.06       49.99     15.09 o 
   6   9   1      912.38      955.63     36.33 o 
   7   9   1        0.77       -2.25      3.18 o 
   8   9   1      183.07      147.86     25.39 o 
   9   9   1       55.89       41.06      8.41 o 
  10   9   1       62.00       58.26     13.24 o 
  11   9   1       94.69       86.74     10.11 o 
  12   9   1      270.71      286.65     29.32 o 
  13   9   1       62.89       42.63     16.00 o 
  14   9   1      108.49      113.65     16.75 o 
  15   9   1       15.49        9.30      6.86 o 
  16   9   1       14.37       11.41     10.96 o 
  17   9   1        2.39        0.21      5.93 o 
  18   9   1        5.76       -7.82     23.15 o 
  19   9   1        3.05      -10.06     10.06 o 
   1  10   1       42.25       55.45      6.56 o 
   2  10   1       37.40       33.97      5.51 o 
   3  10   1      140.46      134.72     10.48 o 
   4  10   1       13.64       16.81      5.29 o 
   5  10   1      419.07      412.54     21.02 o 
   6  10   1       49.25       56.46      9.59 o 
   7  10   1      829.25      910.61     37.73 o 
   8  10   1      170.32      164.25     30.14 o 
   9  10   1      154.02      141.76     15.54 o 
  10  10   1        0.39       -1.96      4.20 o 
  11  10   1       12.47       16.11      9.17 o 
  12  10   1       91.87       91.68     14.00 o 
  13  10   1      306.63      306.56     25.13 o 
  14  10   1       26.64       34.97     14.39 o 
  15  10   1       53.69       40.48     11.00 o 
  16  10   1       32.01       17.97     19.46 o 
  17  10   1       14.83       22.73      9.60 o 
  18  10   1       29.33       31.89     11.11 o 
   0  11   1       59.54       51.00      9.38 o 
   1  11   1      309.27      298.44     15.47 o 
   2  11   1       51.21       52.18      9.14 o 
   3  11   1       98.36       93.97      8.90 o 
   4  11   1        2.09       -2.48      3.14 o 
   5  11   1       56.85       50.77      8.32 o 
   6  11   1      349.20      362.70     21.18 o 
   7  11   1      117.01      118.78     14.39 o 
   8  11   1       52.62       45.20      9.60 o 
   9  11   1       41.68       30.24      7.29 o 
  10  11   1       45.98       35.35      8.35 o 
  11  11   1       47.80       53.34     10.48 o 
  12  11   1       64.51       55.82     15.76 o 
  13  11   1      158.33      162.82     18.75 o 
  14  11   1       70.67       74.82     13.28 o 
  15  11   1      186.72      172.98     22.20 o 
  16  11   1       32.58       12.69      9.71 o 
   1  12   1      108.39       99.57      9.34 o 
   2  12   1       31.95       27.03      5.17 o 
   3  12   1       27.37       23.43      5.03 o 
   4  12   1        9.24       12.52      4.67 o 
   5  12   1       77.02       84.52      9.10 o 
   6  12   1        6.86        5.21      3.88 o 
   7  12   1       29.92       29.06      6.80 o 
   8  12   1       34.87       47.36      9.69 o 
   9  12   1       81.36       92.76     13.67 o 
  10  12   1        5.30        9.41      5.40 o 
  11  12   1       37.61       39.08     18.76 o 
  12  12   1       83.38       96.62     14.57 o 
  13  12   1       19.05       18.69     10.71 o 
  14  12   1       84.50       87.41     24.33 o 
  15  12   1        0.64        6.22      7.12 o 
   0  13   1       90.36       89.67     20.17 o 
   1  13   1        7.61       13.76      4.28 o 
   2  13   1       71.69       56.14      7.58 o 
   3  13   1        8.80        6.32      5.27 o 
   4  13   1      190.06      187.82     13.77 o 
   5  13   1        7.23        8.83      3.90 o 
   6  13   1       62.47       68.41      8.79 o 
   7  13   1       31.94       30.98      7.19 o 
   8  13   1        9.14       10.44      4.63 o 
   9  13   1        2.20       -1.80      5.90 o 
  10  13   1       90.25       94.04     24.16 o 
  11  13   1       20.22       22.86     13.34 o 
  12  13   1       15.63       26.87     13.73 o 
  13  13   1       16.13       10.98      9.67 o 
   1  14   1       39.72       43.85      6.78 o 
   2  14   1        5.23        2.34      3.21 o 
   3  14   1       15.42       15.40      5.18 o 
   4  14   1       31.72       37.18      6.73 o 
   5  14   1       28.92       27.92      6.98 o 
   6  14   1       32.91       38.13      8.54 o 
   7  14   1       48.45       44.65      8.82 o 
   8  14   1       40.40       57.77     10.70 o 
   9  14   1       33.30       33.56     10.98 o 
  10  14   1       46.08       69.09     20.88 o 
  11  14   1       13.20        4.20      9.46 o 
   0  15   1       24.64       10.22      9.09 o 
   1  15   1       18.13       19.58      8.70 o 
   2  15   1        6.46        9.40      5.46 o 
   3  15   1       17.10        2.93      4.43 o 
   4  15   1       10.06       -0.35      4.13 o 
   5  15   1       82.80       82.87     12.29 o 
   6  15   1       10.63       11.32      5.16 o 
   7  15   1       91.88       82.80     13.32 o 
   0   0   2      243.71      245.33     13.02 o 
   2   0   2      457.75      490.56     24.17 o 
   4   0   2      291.21      281.12     16.46 o 
   6   0   2      587.82      608.77     20.86 o 
   8   0   2      432.85      436.53     19.32 o 
  10   0   2     1007.46     1000.34     40.80 o 
  12   0   2      950.69      988.26     58.43 o 
  14   0   2      906.10      949.61     63.04 o 
  16   0   2      185.40      156.73     29.54 o 
  18   0   2       71.15      103.01     25.76 o 
  20   0   2       36.14       49.73     21.70 o 
  22   0   2        4.85       51.00     26.11 o 
   1   1   2      394.45      378.72      9.25 o 
   2   1   2      229.52      235.16      7.56 o 
   3   1   2       67.77       70.98      4.44 o 
   4   1   2      121.14      126.57      6.90 o 
   5   1   2      494.89      518.37     14.21 o 
   6   1   2      887.17      907.20     19.74 o 
   7   1   2     1455.10     1596.37     25.02 o 
   8   1   2      643.97      640.67     16.55 o 
   9   1   2      405.10      441.59     16.19 o 
  10   1   2      341.65      362.42     21.69 o 
  11   1   2      382.54      352.48     19.87 o 
  12   1   2       29.37       12.91      5.78 o 
  13   1   2      507.33      494.24     31.17 o 
  14   1   2       52.64       57.54     16.89 o 
  15   1   2       66.43       75.76     14.87 o 
  16   1   2       52.93      103.71     59.27 o 
  17   1   2      161.85      182.04     23.09 o 
  18   1   2        5.55       20.85     13.99 o 
  19   1   2        9.24       21.29     10.84 o 
  20   1   2        0.03       10.83     11.85 o 
  21   1   2        0.05        3.56     10.61 o 
  22   1   2       16.91       17.42     18.56 o 
   0   2   2      233.55      235.15      8.87 o 
   1   2   2      283.65      265.23      7.10 o 
   2   2   2      422.40      430.79      8.12 o 
   3   2   2      797.75      796.10     11.79 o 
   4   2   2       50.26       60.52      4.09 o 
   5   2   2      819.56      832.05     15.55 o 
   6   2   2      275.66      309.83     11.27 o 
   7   2   2     2848.20     3050.84     36.93 o 
   8   2   2       91.90       93.10      9.00 o 
   9   2   2       53.60       52.25      8.95 o 
  10   2   2       39.46       36.98      6.10 o 
  11   2   2        6.87        7.02      3.22 o 
  12   2   2      227.46      241.01     22.54 o 
  13   2   2       71.30       70.24      9.76 o 
  14   2   2       46.55       67.66     14.72 o 
  15   2   2       17.74       -0.25      7.45 o 
  16   2   2       14.85       14.65     12.49 o 
  17   2   2       16.97       27.46     27.51 o 
  18   2   2       29.02       21.29     11.37 o 
  19   2   2       76.55       64.81     21.07 o 
  20   2   2       25.17       10.22     24.03 o 
  21   2   2       15.67       29.25     14.06 o 
  22   2   2       17.50       25.50     14.56 o 
   1   3   2      210.44      203.53      8.70 o 
   2   3   2      298.04      276.18     11.72 o 
   3   3   2      395.89      423.58     12.97 o 
   4   3   2       37.52       40.97      2.64 o 
   5   3   2      303.56      332.31     10.11 o 
   6   3   2      332.44      354.64     11.49 o 
   7   3   2      372.13      375.78     12.84 o 
   8   3   2      380.13      370.85     13.54 o 
   9   3   2       31.72       31.29      4.65 o 
  10   3   2       37.62       33.25      5.83 o 
  11   3   2      107.13      116.12     12.45 o 
  12   3   2       46.35       56.76     10.20 o 
  13   3   2        1.42       12.04     10.77 o 
  14   3   2       34.77       48.97     10.14 o 
  15   3   2       60.04       63.55     17.85 o 
  16   3   2        2.79       -9.23      9.23 o 
  17   3   2        2.18       79.69    105.50 o 
  18   3   2        1.62        4.62      9.10 o 
  19   3   2       15.97       32.34     13.36 o 
  20   3   2        6.21       -4.93     22.69 o 
  21   3   2       10.87        0.20     16.01 o 
   0   4   2       31.90       28.50     10.03 o 
   1   4   2      284.50      248.82      9.44 o 
   2   4   2      498.26      524.32     15.60 o 
   3   4   2     1035.45     1062.98     23.54 o 
   4   4   2      858.36      901.45     29.99 o 
   5   4   2       34.50       31.18      3.38 o 
   6   4   2      102.11      106.45      5.94 o 
   7   4   2       88.38       97.76      6.33 o 
   8   4   2       16.71       18.54      3.40 o 
   9   4   2        7.85        7.22      4.92 o 
  10   4   2      224.86      229.71     11.68 o 
  11   4   2      210.59      196.20     13.05 o 
  12   4   2       27.49       23.10      5.43 o 
  13   4   2       23.52       30.24      8.18 o 
  14   4   2       42.49       33.54     10.38 o 
  15   4   2       32.71       34.10      9.32 o 
  16   4   2        0.94       11.78      6.98 o 
  17   4   2       71.60       70.29     12.54 o 
  18   4   2        6.82        3.91      8.10 o 
  19   4   2       32.23       15.11     13.44 o 
  20   4   2       12.55      -16.60     16.60 o 
  21   4   2       22.59        3.65     11.81 o 
   1   5   2        0.14        1.43      2.83 o 
   2   5   2      133.78      140.57      9.10 o 
   3   5   2       10.81        9.39      3.50 o 
   4   5   2       11.12        5.97      2.34 o 
   5   5   2      415.53      419.65     15.18 o 
   6   5   2      699.91      706.76     15.14 o 
   7   5   2      543.16      547.10     15.38 o 
   8   5   2        4.18        8.41      5.04 o 
   9   5   2      114.69      116.18      8.79 o 
  10   5   2       66.42       65.78      8.73 o 
  11   5   2       50.90       52.41      8.10 o 
  12   5   2       19.72       11.38      6.91 o 
  13   5   2       80.43       61.43     13.42 o 
  14   5   2        1.93        8.91      4.63 o 
  15   5   2      108.13       89.54     15.48 o 
  16   5   2      108.86      106.93     17.62 o 
  17   5   2       22.74       13.78      9.70 o 
  18   5   2       27.05       46.16     47.99 o 
  19   5   2       14.19       19.15     15.26 o 
  20   5   2       19.75       31.04     13.48 o 
   0   6   2       28.55       24.18     12.50 o 
   1   6   2      112.78      101.40      4.96 o 
   2   6   2        5.63       -0.45      1.99 o 
   3   6   2       99.30       95.21      6.92 o 
   4   6   2      296.01      283.60      9.26 o 
   5   6   2       49.59       54.87      6.04 o 
   6   6   2       46.73       46.60      6.48 o 
   7   6   2      168.97      188.79      8.96 o 
   8   6   2       22.95       29.20      7.02 o 
   9   6   2        8.08        5.56      4.27 o 
  10   6   2       10.32       14.74      4.92 o 
  11   6   2       97.07       82.59      9.49 o 
  12   6   2       37.54       18.26     13.25 o 
  13   6   2      283.14      252.32     23.12 o 
  14   6   2       92.35       99.85     15.33 o 
  15   6   2      128.84      113.38     17.51 o 
  16   6   2      171.51      188.10     25.62 o 
  17   6   2       61.76       57.10     13.99 o 
  18   6   2        7.25        9.12      7.02 o 
  19   6   2       10.75        4.89     11.39 o 
  20   6   2       29.30       29.81     13.28 o 
   1   7   2       54.36       52.17      3.80 o 
   2   7   2       13.69       16.89      4.76 o 
   3   7   2      205.92      198.99      9.90 o 
   4   7   2      100.22      100.71      8.00 o 
   5   7   2      111.08      101.11      6.69 o 
   6   7   2       19.33       15.36      3.39 o 
   7   7   2       96.24       93.02      5.96 o 
   8   7   2       16.53       18.04      6.52 o 
   9   7   2       24.03       15.72      3.85 o 
  10   7   2       24.20       21.64      5.12 o 
  11   7   2       27.57       29.84      6.21 o 
  12   7   2      171.36      136.06     16.70 o 
  13   7   2      121.36      111.16     17.56 o 
  14   7   2       66.40       82.35     14.27 o 
  15   7   2      117.23      125.82     17.67 o 
  16   7   2       43.02      220.20    189.83 o 
  17   7   2      135.93      116.80     19.36 o 
  18   7   2       23.75       27.81     10.50 o 
  19   7   2        1.34      -11.20     11.20 o 
   0   8   2       15.31       13.81      5.36 o 
   1   8   2       32.34       27.77      2.94 o 
   2   8   2       88.85       81.58      8.33 o 
   3   8   2     1191.21     1172.15     52.04 o 
   4   8   2      615.74      606.84     23.22 o 
   5   8   2       20.09       18.54      5.35 o 
   6   8   2      284.04      270.57     19.33 o 
   7   8   2      108.44      113.51      9.76 o 
   8   8   2       69.28       68.18      5.70 o 
   9   8   2       12.07        6.00      2.84 o 
  10   8   2       33.79       31.94      5.78 o 
  11   8   2        2.43       -1.95      6.33 o 
  12   8   2       59.38       57.34     12.33 o 
  13   8   2       83.09       73.76     13.41 o 
  14   8   2       65.69      102.58     16.84 o 
  15   8   2       97.16       96.60     16.01 o 
  16   8   2       75.00       77.56     23.87 o 
  17   8   2       16.79       13.77      9.43 o 
  18   8   2       38.66       45.63     12.75 o 
   1   9   2        4.37        3.76      4.14 o 
   2   9   2      516.48      507.92     12.81 o 
   3   9   2      107.09       97.59      6.33 o 
   4   9   2      721.89      748.09     17.05 o 
   5   9   2       29.96       34.60      6.99 o 
   6   9   2      108.35      104.46     11.17 o 
   7   9   2       24.17       26.40      7.10 o 
   8   9   2      118.48      106.12     10.44 o 
   9   9   2       11.44       12.07      6.09 o 
  10   9   2       31.83       32.71      8.99 o 
  11   9   2       15.25        8.59      5.95 o 
  12   9   2       23.82       29.62      9.14 o 
  13   9   2       17.47       32.37      9.72 o 
  14   9   2        4.75       12.62      7.21 o 
  15   9   2       22.80       13.15     12.56 o 
  16   9   2      107.45      121.67     18.74 o 
  17   9   2        1.20       -2.13      6.83 o 
   0  10   2      715.51      701.80     26.73 o 
   1  10   2      194.80      199.41     10.14 o 
   2  10   2      107.58      106.92      6.59 o 
   3  10   2      339.17      332.24     13.60 o 
   4  10   2      133.24      138.76      8.41 o 
   5  10   2       16.13       14.04      3.06 o 
   6  10   2       74.90       73.69      6.62 o 
   7  10   2       64.38       64.85     13.11 o 
   8  10   2        0.96       -4.79      8.49 o 
   9  10   2       63.07       76.35     12.12 o 
  10  10   2        7.13       -4.29      5.91 o 
  11  10   2       15.95       22.04     11.74 o 
  12  10   2       13.64       24.62      8.77 o 
  13  10   2        1.91        1.82      9.56 o 
  14  10   2        6.89        6.33      5.70 o 
  15  10   2        9.94        2.54      7.24 o 
  16  10   2       23.18       35.84     16.79 o 
   1  11   2       30.99       31.00      4.45 o 
   2  11   2      283.20      300.12     17.53 o 
   3  11   2       50.92       53.30     11.75 o 
   4  11   2      125.18      117.93     12.28 o 
   5  11   2       17.46       25.76     11.61 o 
   6  11   2       25.25       25.80      9.51 o 
   7  11   2       43.26       33.95     10.88 o 
   8  11   2       55.30       50.50     11.88 o 
   9  11   2       62.43       54.39     13.34 o 
  10  11   2       12.32        7.95      8.95 o 
  11  11   2        7.81        6.59     12.98 o 
  12  11   2        2.65       20.15     13.77 o 
  13  11   2       37.49       79.44     23.97 o 
  14  11   2       33.49       39.08     17.13 o 
  15  11   2      146.51      202.29     37.16 o 
   0  12   2      206.53      257.49     37.42 o 
   1  12   2       62.28       60.02      8.32 o 
   2  12   2       93.79      108.53     11.70 o 
   3  12   2        5.60        8.45      4.48 o 
   4  12   2      131.87      123.69     12.92 o 
   5  12   2       23.90       36.59      8.03 o 
   6  12   2       29.19       24.02     19.09 o 
   7  12   2        7.72       -1.55     11.00 o 
   8  12   2        6.85        8.32      5.84 o 
   9  12   2       47.23       64.47     14.39 o 
  10  12   2        3.78        7.24     11.41 o 
  11  12   2       23.93       46.11     18.52 o 
  12  12   2       10.34        0.34      6.67 o 
  13  12   2       60.66      104.63     28.09 o 
   1  13   2       45.80       70.02     14.93 o 
   2  13   2       41.20       52.64     14.26 o 
   3  13   2       15.55       23.03      9.36 o 
   4  13   2       10.23       21.40      9.83 o 
   5  13   2        1.90       -0.49     15.82 o 
   6  13   2       18.91       13.23     10.19 o 
   7  13   2       58.14       44.22     12.57 o 
   8  13   2       75.18       87.44     17.06 o 
   9  13   2       47.64       51.02     16.55 o 
  10  13   2       60.72       65.72     15.45 o 
  11  13   2        0.26        3.07      7.46 o 
   0  14   2      153.60      186.95     34.43 o 
   1  14   2        0.95       -7.09      7.09 o 
   2  14   2        2.18        2.65      6.30 o 
   3  14   2       54.81       37.11     11.61 o 
   4  14   2       35.24        6.90     17.10 o 
   5  14   2       41.13       50.01     13.16 o 
   6  14   2       39.75       48.64     13.09 o 
   7  14   2       12.34       19.66     11.98 o 
   8  14   2       23.77       49.15     14.26 o 
   1  15   2       34.59       55.19     14.18 o 
   2  15   2       16.39        1.23     15.80 o 
   3  15   2       52.11       49.86     13.59 o 
   2   0   3      104.42      100.84      8.69 o 
   4   0   3       14.28       17.72      4.36 o 
   6   0   3       30.69       43.87      5.77 o 
   8   0   3     1407.20     1447.47     69.11 o 
  10   0   3      365.56      377.19     25.22 o 
  12   0   3       97.33       77.25     12.85 o 
  14   0   3       43.24       39.29     16.48 o 
  16   0   3       22.59        7.61     12.20 o 
  18   0   3       70.79       58.05     21.24 o 
  20   0   3       89.77       74.81     28.18 o 
   0   1   3      336.49      333.03     18.31 o 
   1   1   3      555.53      560.00     13.72 o 
   2   1   3      320.56      315.04     12.78 o 
   3   1   3        7.23        6.24      2.08 o 
   4   1   3      113.42      124.14      7.07 o 
   5   1   3       33.61       36.87      3.78 o 
   6   1   3       22.87       22.14      3.19 o 
   7   1   3      168.35      179.42     11.41 o 
   8   1   3      169.95       78.04     54.49 o 
   9   1   3      648.59      630.87     26.73 o 
  10   1   3      441.58      454.49     23.30 o 
  11   1   3       10.76        5.44      4.21 o 
  12   1   3       22.88       34.30      9.97 o 
  13   1   3        9.64        8.35      6.01 o 
  14   1   3        8.19       -5.58      6.55 o 
  15   1   3       47.31       34.24      8.75 o 
  16   1   3       10.01       12.59      9.36 o 
  17   1   3       19.47        6.43     11.39 o 
  18   1   3       12.67       18.13     13.54 o 
  19   1   3       40.91       35.54     12.61 o 
  20   1   3        0.25       14.34     10.00 o 
   1   2   3      127.33      118.48      6.13 o 
   2   2   3       73.01       75.43      5.06 o 
   3   2   3      119.85      121.62      5.63 o 
   4   2   3      139.04      134.72      6.21 o 
   5   2   3       69.03       68.49      4.83 o 
   6   2   3       13.47       12.46      2.81 o 
   7   2   3       36.03       31.89      5.66 o 
   8   2   3       52.62       47.78      5.58 o 
   9   2   3      846.80      324.52    298.10 o 
  10   2   3      514.82      485.82     37.72 o 
  11   2   3      266.37      241.67     21.88 o 
  12   2   3       62.43       53.27     12.08 o 
  13   2   3      111.76      119.14     21.04 o 
  14   2   3        0.24        5.20      7.56 o 
  15   2   3        8.46       -4.98      7.64 o 
  16   2   3        4.92       -0.89      6.53 o 
  17   2   3        1.58        9.74     11.43 o 
  18   2   3       47.36       41.81     24.17 o 
  19   2   3       15.24       11.72     13.07 o 
  20   2   3       63.43       85.47     19.90 o 
   0   3   3       78.80      107.71      9.18 o 
   1   3   3       78.96       77.74      4.81 o 
   2   3   3       83.59       80.30      4.72 o 
   3   3   3       22.37       23.69      2.51 o 
   4   3   3        8.71       11.16      2.62 o 
   5   3   3      137.87      131.38      6.88 o 
   6   3   3       92.00       87.68      6.65 o 
   7   3   3      183.82      189.78     10.24 o 
   8   3   3      313.32      328.71     14.17 o 
   9   3   3       23.08       37.53     10.64 o 
  10   3   3      770.06      731.19     31.71 o 
  11   3   3      210.47       63.40     76.33 o 
  12   3   3       88.07       99.14     21.06 o 
  13   3   3       35.77       36.61     10.27 o 
  14   3   3        1.64        8.07      8.04 o 
  15   3   3       16.86       16.57     10.00 o 
  16   3   3       18.62        8.22      7.71 o 
  17   3   3       54.22       78.28     13.39 o 
  18   3   3       11.37       11.00     10.35 o 
  19   3   3       40.44       74.37     18.39 o 
   1   4   3       18.93       19.10      3.54 o 
   2   4   3      101.98       97.06      9.53 o 
   3   4   3       89.83       82.12      8.21 o 
   4   4   3       22.50       14.11      4.43 o 
   5   4   3       78.13       77.33      7.33 o 
   6   4   3       68.07       72.07      7.40 o 
   7   4   3       23.85       25.48      2.71 o 
   8   4   3      121.54      122.53      8.16 o 
   9   4   3      246.98      237.54     12.21 o 
  10   4   3      126.63      116.43     10.25 o 
  11   4   3       77.20       62.00      8.23 o 
  12   4   3      111.56      108.44     16.02 o 
  13   4   3       37.99       40.09     12.34 o 
  14   4   3        4.28       -0.09      7.39 o 
  15   4   3        5.66       14.95      8.18 o 
  16   4   3       21.89       34.10     27.17 o 
  17   4   3        5.47       14.88     12.51 o 
  18   4   3       29.49       26.13     10.31 o 
  19   4   3       21.16        0.39      9.77 o 
   0   5   3      448.07      451.39     41.02 o 
   1   5   3      118.00      110.06     15.13 o 
   2   5   3       85.29       84.53      7.22 o 
   3   5   3       57.94       60.28      7.00 o 
   4   5   3       34.10       34.93      6.25 o 
   5   5   3       37.04       30.80      5.67 o 
   6   5   3       91.17       97.04     10.52 o 
   7   5   3       94.79       93.83     10.69 o 
   8   5   3       51.21       52.45     10.18 o 
   9   5   3       68.78       56.93     11.26 o 
  10   5   3        2.60        1.46      5.95 o 
  11   5   3        8.24       -0.04      9.15 o 
  12   5   3       21.63       17.37     11.11 o 
  13   5   3       71.93       73.63     20.15 o 
  14   5   3        3.60        4.16      7.96 o 
  15   5   3        3.33        5.46     10.56 o 
  16   5   3        7.48        7.36     12.46 o 
  17   5   3        4.08       -0.98      6.81 o 
  18   5   3       54.62       57.16     20.63 o 
   1   6   3       79.12       81.29     14.28 o 
   2   6   3      170.92      160.22     17.21 o 
   3   6   3      152.35      172.85     12.29 o 
   4   6   3      245.95      238.42     14.40 o 
   5   6   3       94.07       95.25      9.96 o 
   6   6   3        8.63       15.69      4.83 o 
   7   6   3       51.12       63.94     18.35 o 
   8   6   3       11.64        7.55      4.72 o 
   9   6   3       25.00       19.26      7.43 o 
  10   6   3       95.56      111.23     24.90 o 
  11   6   3       71.38       78.95     21.58 o 
  12   6   3      101.74       99.61     24.54 o 
  13   6   3       30.07       12.28     10.15 o 
  14   6   3        8.75        9.28      8.42 o 
  15   6   3        0.19        7.56      7.84 o 
  16   6   3       11.55       11.45     11.49 o 
  17   6   3       15.64       25.74     15.06 o 
  18   6   3       56.71       44.76     18.36 o 
   0   7   3      578.66      594.41     50.75 o 
   1   7   3      864.46      856.42     43.15 o 
   2   7   3      112.92      116.77     16.88 o 
   3   7   3      158.80      147.59     13.49 o 
   4   7   3       22.11       25.22      5.11 o 
   5   7   3       27.28       21.09      8.17 o 
   6   7   3       52.47       50.07      8.00 o 
   7   7   3       51.16       42.49      7.99 o 
   8   7   3       60.30       59.39      9.20 o 
   9   7   3       35.00       48.81     18.38 o 
  10   7   3       84.42       83.60     23.47 o 
  11   7   3       33.86       35.75     14.30 o 
  12   7   3       13.21       19.30     13.73 o 
  13   7   3       15.33       22.96     15.30 o 
  14   7   3       17.98       13.29     11.44 o 
  15   7   3       18.97       58.10     21.45 o 
  16   7   3       37.45       50.90     19.67 o 
  17   7   3       29.19       22.46     15.91 o 
   1   8   3      147.29      162.30     32.69 o 
   2   8   3      102.35       90.97     15.53 o 
   3   8   3       48.28       44.51      5.71 o 
   4   8   3        3.30        3.85      6.30 o 
   5   8   3       60.56       60.93     12.82 o 
   6   8   3       44.32       49.56     11.91 o 
   7   8   3       29.15       55.28     12.47 o 
   8   8   3       70.90       54.83     21.06 o 
   9   8   3       40.75       49.03     12.59 o 
  10   8   3       43.32       40.95     17.71 o 
  11   8   3       90.74      110.87     26.51 o 
  12   8   3       52.04       53.42     19.56 o 
  13   8   3        7.94       15.55     12.05 o 
  14   8   3       18.80       37.60     17.73 o 
  15   8   3       13.86       51.31     19.25 o 
  16   8   3        3.85       -0.64     12.40 o 
   0   9   3      631.79      612.34     56.09 o 
   1   9   3      147.23      162.21     20.76 o 
   2   9   3      177.90      211.68     23.87 o 
   3   9   3       29.58       31.55     10.95 o 
   4   9   3       12.58       -5.48     13.58 o 
   5   9   3        3.08        3.15      7.96 o 
   6   9   3        8.99        0.90      6.64 o 
   7   9   3        1.20       10.76      7.19 o 
   8   9   3       53.65       56.20     23.01 o 
   9   9   3       12.08        1.80      7.41 o 
  10   9   3       31.85       17.68     13.51 o 
  11   9   3        8.17       15.34     11.90 o 
  12   9   3       15.10       14.26     12.06 o 
  13   9   3       18.35       45.75     19.57 o 
  14   9   3       30.18        8.38     10.03 o 
  15   9   3       20.20       12.46     12.07 o 
   1  10   3       55.22       38.71     11.05 o 
   2  10   3      213.75      251.74     26.84 o 
   3  10   3       59.09       41.44     11.73 o 
   4  10   3        0.45       -6.96      7.88 o 
   5  10   3       49.80       58.30     14.05 o 
   6  10   3        5.35        6.94      7.07 o 
   7  10   3       30.11       34.81     11.04 o 
   8  10   3       28.46       38.30     11.89 o 
   9  10   3      120.42      145.60     21.84 o 
  10  10   3       30.47       59.79     15.07 o 
  11  10   3      115.67      134.61     22.08 o 
  12  10   3        4.80       -3.11      6.56 o 
  13  10   3       22.62       33.81     18.97 o 
   0  11   3      250.51      240.54     37.90 o 
   1  11   3      382.12      438.94     36.11 o 
   2  11   3       30.08       25.70      9.90 o 
   3  11   3      218.28      250.23     32.30 o 
   4  11   3        2.27       -8.59      8.59 o 
   5  11   3       10.42       12.25      8.22 o 
   6  11   3        3.45        5.67      9.82 o 
   7  11   3       24.85       22.01      9.26 o 
   8  11   3       46.48       43.19     20.45 o 
   9  11   3       53.80       66.51     16.15 o 
  10  11   3       51.10       57.50     24.78 o 
  11  11   3        6.34       19.20      9.54 o 
  12  11   3        3.16        2.62      6.01 o 
   1  12   3       94.74      116.21     20.00 o 
   2  12   3      112.28       94.42     17.52 o 
   3  12   3       10.75       29.27     10.80 o 
   4  12   3        4.88       -0.79     11.21 o 
   5  12   3        9.81       22.14     11.09 o 
   6  12   3        8.47        6.73      6.40 o 
   7  12   3       54.62       59.66     14.56 o 
   8  12   3       30.99       30.06     10.09 o 
   9  12   3       29.05       71.96     17.16 o 
  10  12   3        3.38        2.65      6.37 o 
   0  13   3      192.99      254.52     42.45 o 
   1  13   3      107.57      130.71     21.83 o 
   2  13   3        4.27        4.07      6.68 o 
   3  13   3       24.83       11.93     11.17 o 
   4  13   3        4.23        0.43      5.77 o 
   5  13   3        6.20       11.92     13.15 o 
   6  13   3        6.15        5.13      8.22 o 
   0   0   4      141.30      120.56     18.69 o 
   2   0   4      408.10      391.11     26.42 o 
   4   0   4      126.79      113.40     13.29 o 
   6   0   4      254.30      262.57     20.63 o 
   8   0   4       24.82       48.54     10.91 o 
  10   0   4       93.07       89.56     13.39 o 
  12   0   4       36.88       47.83     12.07 o 
  14   0   4       17.19        8.67     10.13 o 
  16   0   4       54.27       70.63     21.64 o 
   1   1   4       42.55       41.79      5.81 o 
   2   1   4        3.63        2.25      2.28 o 
   3   1   4      138.49      131.95      8.78 o 
   4   1   4       31.24       30.78      4.07 o 
   5   1   4      281.72      275.40     11.38 o 
   6   1   4       94.21       72.88     23.76 o 
   7   1   4       34.41       31.54      5.14 o 
   8   1   4      247.27      274.85     15.41 o 
   9   1   4       14.78       19.70      4.97 o 
  10   1   4        1.44       -3.15      3.15 o 
  11   1   4       13.92       18.75      4.60 o 
  12   1   4       25.17       22.63      8.42 o 
  13   1   4        8.08        7.73      6.34 o 
  14   1   4       72.14       55.91     10.67 o 
  15   1   4       35.69       22.00     11.03 o 
  16   1   4       40.01       36.91     12.20 o 
  17   1   4        9.19       22.45     12.87 o 
   0   2   4       42.56       44.58      8.24 o 
   1   2   4        7.37       12.11      3.34 o 
   2   2   4        3.62        3.66      1.81 o 
   3   2   4      227.26      227.30      9.16 o 
   4   2   4       17.46       17.17      2.98 o 
   5   2   4      248.22      265.60     10.40 o 
   6   2   4      174.54      169.68     10.64 o 
   7   2   4      221.77      237.13     11.83 o 
   8   2   4       10.16        9.28      3.25 o 
   9   2   4       12.78       16.61      4.34 o 
  10   2   4       13.80       11.45      4.04 o 
  11   2   4       45.88       43.99      6.69 o 
  12   2   4        5.17        8.38      7.86 o 
  13   2   4      109.89       84.51     15.03 o 
  14   2   4       88.56       94.22     16.88 o 
  15   2   4       16.01        7.72      6.38 o 
  16   2   4       36.70       33.64      9.56 o 
   1   3   4       59.86       57.82      5.67 o 
   2   3   4       13.45        8.86      3.33 o 
   3   3   4       39.20       38.61      3.42 o 
   4   3   4       22.17       20.35      2.78 o 
   5   3   4       41.21       38.12      4.26 o 
   6   3   4       83.83       84.45      6.34 o 
   7   3   4       27.77       34.06      4.81 o 
   8   3   4      130.60      122.15      9.02 o 
   9   3   4       31.91       24.60     10.14 o 
  10   3   4       18.16       17.96      6.12 o 
  11   3   4       28.40       16.95      6.88 o 
  12   3   4      162.48      179.71     20.49 o 
  13   3   4       99.82       92.84     16.12 o 
  14   3   4      256.23      293.61     27.98 o 
  15   3   4        0.85       -4.41      9.74 o 
  16   3   4       16.64       11.77      7.90 o 
   0   4   4       28.50       36.03     13.80 o 
   1   4   4       67.35       70.51     13.34 o 
   2   4   4       35.22       29.67     13.03 o 
   3   4   4       10.54        9.62      8.91 o 
   4   4   4       26.07       39.03     14.25 o 
   5   4   4      199.58      199.86     12.52 o 
   6   4   4       29.92       24.87      6.93 o 
   7   4   4       78.02       63.50      8.42 o 
   8   4   4        4.08        0.87      4.15 o 
   9   4   4        9.53       15.56      7.84 o 
  10   4   4       44.76       49.28      8.63 o 
  11   4   4      108.19       93.67     12.29 o 
  12   4   4       54.01       66.65     14.64 o 
  13   4   4       44.02       27.54      9.80 o 
  14   4   4      191.85      212.17     23.84 o 
  15   4   4       92.43      118.63     29.02 o 
  16   4   4       18.08       15.20     15.51 o 
   1   5   4        7.21       11.91      7.02 o 
   2   5   4       43.54       43.50     12.63 o 
   3   5   4       81.95       85.80     14.77 o 
   4   5   4       38.63       38.90      9.92 o 
   5   5   4      285.11      269.99     26.09 o 
   6   5   4       21.54       17.73      8.55 o 
   7   5   4       23.61       27.32     10.06 o 
   8   5   4       18.96        9.27      6.41 o 
   9   5   4       38.80       25.26     15.11 o 
  10   5   4       12.57        7.17      6.71 o 
  11   5   4       21.42       39.66     11.82 o 
  12   5   4       62.80       81.52     15.83 o 
  13   5   4        7.24      -11.65     11.65 o 
  14   5   4       58.73       54.30     20.30 o 
  15   5   4        4.92      -13.13     13.13 o 
   0   6   4       45.47       41.70     16.51 o 
   1   6   4      112.04      114.13     17.63 o 
   2   6   4       63.02       67.05     13.67 o 
   3   6   4      173.37      169.15     21.05 o 
   4   6   4      325.77      330.11     30.33 o 
   5   6   4       50.88       50.30     12.31 o 
   6   6   4       24.11       20.37      8.97 o 
   7   6   4       12.11       25.89      9.23 o 
   8   6   4        9.93        4.72      6.79 o 
   9   6   4        6.04        4.57     14.22 o 
  10   6   4        9.19       13.41      8.66 o 
  11   6   4        5.07        0.24     11.17 o 
  12   6   4       29.93       39.83     16.98 o 
  13   6   4        5.48       16.90      7.58 o 
  14   6   4       27.61       75.73     22.98 o 
   1   7   4       63.98       66.07     13.74 o 
   2   7   4       47.36       31.82      9.82 o 
   3   7   4      154.87      178.86     40.23 o 
   4   7   4      189.93      205.14     24.11 o 
   5   7   4      116.38      119.59     18.69 o 
   6   7   4        2.84        6.88      6.64 o 
   7   7   4        3.64       -0.73      5.74 o 
   8   7   4        8.58       17.17     16.12 o 
   9   7   4        1.33       -1.00      5.43 o 
  10   7   4       13.54       16.42      8.78 o 
  11   7   4        3.54        3.29     10.98 o 
  12   7   4       16.26       12.94     12.79 o 
  13   7   4       19.43        4.71      7.00 o 
   0   8   4        8.93        3.76      9.85 o 
   1   8   4       30.93       13.12     17.15 o 
   2   8   4      135.93      129.92     20.32 o 
   3   8   4       18.36       17.05     12.48 o 
   4   8   4      164.06      205.11     24.94 o 
   5   8   4       70.69       82.64     15.77 o 
   6   8   4       38.95       52.46     13.41 o 
   7   8   4        3.27        1.63     14.28 o 
   8   8   4        2.10       18.06      9.54 o 
   9   8   4        0.43        1.65      7.34 o 
  10   8   4        3.30       16.63     10.54 o 
  11   8   4       70.15      112.21     22.05 o 
  12   8   4        2.79        5.17     24.10 o 
   1   9   4       11.92       31.42     11.27 o 
   2   9   4       39.12       42.94     12.38 o 
   3   9   4        5.03        6.23     12.83 o 
   4   9   4       16.31        4.99      5.69 o 
   5   9   4       46.86       35.41     24.78 o 
   6   9   4       62.13       79.92     17.09 o 
   7   9   4       10.48        8.26      5.26 o 
   8   9   4       96.30       97.72     19.57 o 
   9   9   4       23.87       37.66     13.50 o 
  10   9   4        9.45       22.51     10.72 o 
   0  10   4       23.01       55.50     20.98 o 
   1  10   4       22.91       43.32     21.45 o 
   2  10   4       20.22       17.49      9.58 o 
   3  10   4        5.49       15.26      8.66 o 
   4  10   4      103.19      131.62     21.27 o 
   5  10   4       53.19       39.03     22.59 o 
   6  10   4       17.90       35.60     12.73 o 
   7  10   4       17.59       11.49      8.23 o 
   8  10   4        4.52       -8.26     17.69 o 
   1  11   4       15.05       28.96     13.41 o 
   2  11   4       12.52       19.55     11.18 o 
   3  11   4       53.76       52.33     15.02 o 
   4  11   4       42.33       39.03     13.63 o 
   5  11   4       71.64       86.34     18.36 o 
   2   0   5       71.45       80.42     12.30 o 
   4   0   5       36.91       26.19     10.30 o 
   6   0   5       52.60       58.39     16.68 o 
   8   0   5       74.44       58.83     16.81 o 
  10   0   5       23.16       20.97     10.99 o 
   0   1   5       65.71       56.29     15.03 o 
   1   1   5       14.64       14.98      5.06 o 
   2   1   5       26.33       32.78      7.06 o 
   3   1   5       31.00       22.92      7.31 o 
   4   1   5       24.35       21.20      9.54 o 
   5   1   5       52.33       42.64      7.80 o 
   6   1   5        0.30       -4.89      4.89 o 
   7   1   5       81.38       61.66     11.89 o 
   8   1   5        4.67        3.16     11.19 o 
   9   1   5       42.31       56.62     11.74 o 
  10   1   5        3.66        4.31      9.01 o 
  11   1   5        4.21       -2.17      7.70 o 
   1   2   5      216.68      243.69     23.05 o 
   2   2   5       48.96       53.18     11.36 o 
   3   2   5      134.00      121.89     24.52 o 
   4   2   5       26.28       17.39      7.12 o 
   5   2   5       45.27       45.64     11.85 o 
   6   2   5       29.42       29.73      8.95 o 
   7   2   5       14.64       20.93      5.77 o 
   8   2   5       11.27       16.40      7.11 o 
   9   2   5       10.66        1.86     12.57 o 
  10   2   5        0.82        0.29      6.11 o 
  11   2   5       29.78       11.09      9.97 o 
   0   3   5      120.61      120.70     24.70 o 
   1   3   5       74.70       84.40     14.58 o 
   2   3   5       98.97       86.80     14.84 o 
   3   3   5      148.90      177.98     21.35 o 
   4   3   5       53.78       63.03     13.26 o 
   5   3   5       15.95       15.13      6.95 o 
   6   3   5        1.17        2.18     24.83 o 
   7   3   5        3.81        0.04      6.29 o 
   8   3   5        0.29       -4.59      6.35 o 
   9   3   5        1.60        7.67      6.11 o 
  10   3   5        1.07        4.11      6.25 o 
  11   3   5        9.15       15.28      7.46 o 
   1   4   5       40.60       33.14     10.06 o 
   2   4   5       29.37       27.29      9.25 o 
   3   4   5      104.98      108.88     17.16 o 
   4   4   5       38.64       44.05     11.41 o 
   5   4   5       85.29       96.18     16.67 o 
   6   4   5       18.22       16.54      6.64 o 
   7   4   5        8.73        9.82     18.75 o 
   8   4   5       11.25       -5.50      6.72 o 
   9   4   5        2.57       11.76      8.11 o 
  10   4   5        6.90        5.28      6.65 o 
   0   5   5        3.27       -7.38      8.80 o 
   1   5   5        1.42       11.09      6.66 o 
   2   5   5       63.20       69.96     14.74 o 
   3   5   5       34.15       32.05     10.58 o 
   4   5   5        7.92       -0.72      6.46 o 
   5   5   5       30.09       38.55     11.55 o 
   6   5   5       76.46       81.71     21.65 o 
   7   5   5       70.54       60.99     14.16 o 
   8   5   5       24.15       47.07     12.38 o 
   9   5   5        6.88       23.50     23.45 o 
   1   6   5        1.60       -7.75      7.75 o 
   2   6   5        2.80       -4.52      7.57 o 
   3   6   5        8.06        5.18      6.79 o 
   4   6   5       35.11       36.15     11.26 o 
   5   6   5       27.61       26.20     10.27 o 
   6   6   5      209.29      241.06     28.44 o 
   7   6   5       68.39       79.17     17.30 o 
   8   6   5      105.09      112.70     20.02 o 
   0   7   5       18.81       22.82     11.07 o 
   1   7   5       20.53       17.74     10.41 o 
   2   7   5        8.96       -2.22      5.81 o 
   3   7   5        3.14        9.71      9.23 o 
   4   7   5        7.09        9.24      7.66 o 
   5   7   5       21.82       24.73     15.46 o 
   6   7   5      107.02      138.47     22.33 o 
   1   8   5        8.16        6.24     12.39 o 
   2   8   5       18.63       17.23     13.85 o 
                                                 
